# Supplementary material for: Diagnostic Accuracy of Point-of-Care Tests to Diagnose Vitamin D Deficiency in Adults and Children: Systematic Review
Source: Diagnostics (Basel). 2026 Apr 9;16(8):1129. doi: 10.3390/diagnostics16081129 (PMC13115262; doi:10.3390/diagnostics16081129)
Supplement: Supplementary file 1 [file diagnostics-16-01129-s001.zip]

Archive with 1 entries (1 files):
- diagnostics-4179473-supplementary.pdf
